# Supplementary material for: ANTXR1 blockade enhances cardiac function in preclinical models of heart failure
Source: Nat Cardiovasc Res. 2025 Oct 2;4(11):1521–38. doi: 10.1038/s44161-025-00725-y (PMC12611763; doi:10.1038/s44161-025-00725-y)
Supplement: Supplementary file 3 — Supplementary Tables 1–14. [file 44161_2025_725_MOESM3_ESM.xlsx]

## Sheet: Supplementary Table 1
Supplementary Table 1. Demographics of clinical samples
Collection Type	Disease	Etiology	Hypertension	Gender	Age	Race	Source
Failed Explant*	MI	Ischemic	U†	M	65	W	CHTN††
Failed Explant	MI	Ischemic	U	M	67	W	CHTN
Failed Explant	MI	Ischemic	Yes	M	46	W	Duke‡‡
Accident donor‡	NF	U	U	M	42	W	Duke
Accident donor	NF	U	U	M	67	B	Duke
Accident donor	NF	U	U	F	42	W	Duke
Accident donor	NF	U	U	M	74	W	Duke
Myectomy§	HCM	HOCM¶	Yes	F	40	B	Duke
Myectomy	HCM	HOCM	Yes	M	73	W	Duke
Myectomy	HCM	HOCM	Yes	M	75	W	Duke
Failed Explant	HCM	HNCM#	Yes	M	54	W	Duke
Failed Explant	DCM	NICM**	Yes	M	46	B	Duke
Failed Explant	DCM	NICM	Yes	M	49	W	Duke
Failed Explant	DCM	NICM	No	M	66	W	Duke
Failed Explant	DCM	NICM	No	M	47	B	Duke
*LV tissue obtained from failing heart removed during transplant.
†U: Unknown status.
‡Non-failing (NF) LV tissue obtained from accident victim.
§Myectomy tissues were derived from intraventricular septum.
¶HOCM: Hypertrophic obstructive cardiomyopathy
#HNCM: Hypertrophic non-obstructive cardiomyopathy
**NICM: Nonischemic Cardiomyopathy
††Cooperative Human Tissue Network
‡‡Duke Human Heart Repository

## Sheet: Supplementary Table 2
Supplementary Table 2. Echocardiographic parameters in ANTXR1 WT and KO mice
	Baseline		MI-d28
	WT	KO	WT	KO
HR (bpm)	609 ± 13	581 ± 14	528 ± 8	559 ± 19
LIVD;d (mm)	3.7 ± 0.1	3.7 ± 0.1¶	5.6 ± 0.2§	4.9 ± 0.1*,‡
LIVD;s (mm)	1.8 ± 0.1	2.0 ± 0.1¶	4.8 ± 0.2§	3.7 ± 0.2‡,§
IVS;d (mm)	0.7 ± 0.03	0.6 ± 0.04¶	0.6 ± 0.04¶	0.7 ± 0.04¶,¶
LVPW;d (mm)	0.8 ± 0.1	0.8 ± 0.06¶	0.7 ± 0.05¶	0.9 ± 0.1¶,¶
LVEF (%)	83.9 ± 1.3	79.5 ± 1.9¶	28.4 ± 3.7§	50.1 ± 2.5‡,§
LVFS (%)	52.3 ± 1.5	47.6 ± 1.9¶	13.6 ± 1.9§	25.6 ± 1.5‡,§
CO (mL/min)	29.5 ± 2.0	27.0 ± 1.8¶	22.6 ± 2.6¶	31.6 ± 1.0*,¶
LV Mass (mg)	102.9 ± 10.3	91.4 ± 3.8¶	170.7 ± 16.4*	164.8 ± 20.3¶,*
Results presented as mean ± SEM. P-values were assessed using a one-way ANOVA.
Abbreviations: HR, heart rate; LVID, d, left ventricular diastolic diameter; LVID, s, left ventricular internal systolic diameter: IVS, d, end-diastolic interventricular septal wall thickness; LVPW, d, left ventricular end-diastolic posterior wall: LVFS, left ventricular fractional shortening; LVEF, left ventricular ejection fraction; CO, cardiac output; LV Mass, left ventricular mass.
P values for Antxr1 KO at baseline are vs. WT at baseline.
P values for Antxr1 WT at MI-d28 are vs. WT at baseline.
P values for Antxr1 KO at MI-d28 are vs. WT at MI-d28 (first footnote) or KO at baseline (second footnote).
*P ≤ 0.05
†P ≤ 0.01
‡P ≤ 0.001
§P ≤ 0.0001
¶P non-significant

## Sheet: Supplementary Table 3
Supplementary Table 3. Echocardiographic parameters in T8Ab treated male mice following MI
	Baseline	MI-day 1		MI-day 14		MI-day 28		MI-day 42
		Vehicle	T8Ab	Vehicle	T8Ab	Vehicle	T8Ab	Vehicle	T8Ab
Heart Rate	558±11	510±16	476±13	552±19	563±21	562±12	596±14	554±17	602±12
LVID,d (mm)	3.8±0.05	4.5±0.1‡	4.4±0.1¶,*	5.1±0.2§	4.4±0.2¶,*	5.4±0.2§	4.5±0.2†,†	5.8±0.2§	4.6±0.2§,‡,¶
LVID,s (mm)	2.0±0.05	3.8±0.1§	3.7±0.1¶,§	4.2±0.2§	3.5±0.2¶,§	4.7±0.2§	3.4±0.3‡,§	5.1±0.2§	3.5±0.3§,§,¶
IVS,d (mm)	0.7±0.02	0.6±0.04¶	0.6±0.03¶,¶	0.6±0.04¶	0.7±0.1¶,¶	0.6±0.03¶	0.7±0.05¶,¶	0.5±0.1¶	0.8±0.02‡,¶,¶
LVPW,d (mm)	0.7±0.02	0.7±0.03¶	0.6±0.02¶,¶	0.8±0.04¶	0.8±0.05¶,¶	0.8±0.05¶	0.8±0.04¶,¶	0.8±0.05¶	0.8±0.04¶,¶,*
LVFS (%)	46.7±0.8	16.6±1.4§	16.4±1.5¶,§	15.79±1.3§	18.6±1.3¶,§	14.1±1.8§	21.2±1.4¶,§	9.4±1.0§	24.3±1.5§,§,†
LVEF (%)	78.4±0.8	34.4±2.6§	34.0±3.0¶,§	32.8±3.2§	42.6±3.6¶,§	29.4±3.3§	42.84±2.5*,§	20.10±1.9§	48.0±2.5§,§,†
CO (mL/min)	28.3±1.0	15.7±1.0§	13.6±1.1¶,§	23.4±2.2¶	20.1±1.4¶,*	21.6±2.6¶	26.4±2.4¶,¶	20.6±1.7*	31.0±3.5*,¶,§
LV mass (mg)	92.6±3.0	105.8±4.8¶	97.8±3.8¶,¶	152.0±14.2§	137.0±8.0¶,†	165.9±13.8§	123.2±13.2*,¶	172.0±12.6§	143.9±11.6¶, ‡,¶
Results presented as mean ± SEM. P-values were assessed using a one-way ANOVA. n=18/group.
Abbreviations: HR, heart rate; LVID, d, left ventricular diastolic diameter; LVID, s, left ventricular internal systolic diameter: IVS, d, end-diastolic interventricular septal wall thickness; LVPW, d, left ventricular end-diastolic posterior wall: LVFS, left ventricular fractional shortening; LVEF, left ventricular ejection fraction; CO, cardiac output; LV Mass, left ventricular mass.
P values for MI-day 1, 14, 28 and 42 vehicle group indicate vehicle vs. baseline.
P values for MI-day 1, 14, 28 and 42 T8Ab group indicates MI group vs. corresponding vehicle (1st footnote), MI group vs. baseline (2nd footnote), or MI-day 42 (T8Ab) vs. MI-day 1 (T8Ab) (3rd footnote)
*P < 0.05
†P < 0.01
‡P < 0.001
§P < 0.0001
¶P non-significant

## Sheet: Supplementary Table 4
Supplementary Table 4. Echocardiographic parameters in T8Ab treated female mice following myocardial infarction
	Baseline	MI-day 1		MI-day 14		MI-day 28
		Vehicle	T8Ab	Vehicle	T8Ab	Vehicle	T8Ab
HR (bpm)	544±17	523±17	521±17	51 6± 9	517 ± 11	522 ± 16	505 ± 10
LVID,d (mm)	3.7±0.04	3.9±0.1¶	3.7±00.1¶,¶	4.2±0.1¶	4.3±0.1¶,¶	4.2±0.1*	4.1±0.1¶,¶
LVID,s (mm)	1.5±0.03	2.7±0.1§	2.8±0.1¶,§	3.2±0.1§	3.1±0.1¶,§	3.2±0.1§	2.8±0.1¶,§
IVS,d (mm)	0.7±0.02	0.7±0.03¶	0.8±0.04¶,¶	0.8±0.04¶	0.8±0.03¶,¶	0.7±0.04¶	0.7±0.04¶,¶
LVPW,d (mm)	0.7±0.04	0.6±0.02¶	0.6±0.03¶,¶	0.7±0.03¶	0.6±0.02¶,¶	0.5±0.03*	0.7±0.04†,¶
LVFS (%)	58.5±0.6	29.9±1.8§	26.0±1.3¶,§	21.9±1.1§	28.4±1.4†,§	24.1±1.2§	30.3±1.1†,§
LVEF (%)	88.7±0.4	57.1±2.7§	51.5±2.2¶,§	47.1±1.1§	55.9±1.8†,§	48.0±2.2§	58.0±1.7†,§
CO (mL/min)	28.4±0.9	19.3±1.2§	16.0±1.0¶,§	17.2±1.1§	23.7±1.6†,¶	19.3±1.0§	20.8±1.3¶,‡
LV mass (mg)	87.9±2.6	84.2±3.4¶	88.4±6.7¶,¶	104.8±3.5¶	118.0±6.7¶,†	92.9±5.1¶	104.6±5.8¶,¶
Results presented as mean ± SEM. P-values were assessed using a one-way ANOVA.
Abbreviations: HR, heart rate; LVID, d, left ventricular diastolic diameter; LVID, s, left ventricular internal systolic diameter: IVS, d, end-diastolic interventricular septal wall thickness; LVPW, d, left ventricular end-diastolic posterior wall: LVFS, left ventricular fractional shortening; LVEF, left ventricular ejection fraction; CO, cardiac output; LV Mass, left ventricular mass.
P values for MI-day 1, 14, and 28 vehicle group indicate vehicle vs. baseline.
P values for MI-day 1, 14, and 28 T8Ab group indicates MI group vs. corresponding vehicle (first footnote) or MI group vs. baseline (second footnote).
*P < 0.05
†P < 0.01
‡P < 0.001
§P < 0.0001
¶P non-significant

## Sheet: Supplementary Table 5
Supplementary Table 5. Echocardiographic and morphologic parameters in T8Ab treated hypertensive mice
	Saline + veh.	Saline + T8Ab	ATII\PE+ veh.	ATII\PE + T8Ab
HR (bpm)	533 ± 9	544 ± 9	508 ± 7	496 ± 9
LVID, d (mm)	3.9 ± 0.1	3.9 ± 0.04¶	4.3 ± 0.1†	4.0 ± 0.1¶,¶
LVID, s (mm)	2.4 ± 0.1	2.3 ± 0.1¶	3.5 ± 0.1§	2.9 ± 0.1†,†
IVS, d (mm)	0.7 ± 0.02	0.8 ± 0.03¶	0.9 ± 0.02§	0.9 ± 0.03¶,§
LVPW, d (mm)	0.8 ± 0.02	0.7 ± 0.02¶	0.9 ± 0.05*	1.0 ± 0.03¶,§
LVFS (%)	41.6 ± 1.6	39.9 ± 1.7¶	20.7 ± 1.5§	28.3 ± 1.3†,§
LVEF (%)	72.6 ± 1.8	70.6 ± 2.2¶	41.9 ± 2.7§	54.8 ± 2.1‡,§
CO (mL/min)	25.3 ± 1.3	24.6 ± 0.9¶	17.5 ± 0.8§	18.9 ± 0.6¶,§
LV mass (mg)	101.9 ± 4.7	99.6 ± 3.7¶	162.6 ± 6.8§	161.3 ± 6.6¶,§
Peak mitral E velocity (mm/s)	644.3 ± 16.0	655.9 ± 11.5¶	847.6 ± 35.5§	698.1 ± 29.8‡,¶
Peak mitral E’ velocity (mm/s)	29.0 ± 0.7	28.8 ± 1.2¶	22.8 ± 0.9‡	27.0 ± 1.2*,¶
Mitral E/E'	22.4 ± 0.7	21.8 ± 0.5¶	36.7 ± 1.3§	27.3 ± 1.0§,†
GLS (%)	19.5 ± 0.9	19.6 ± 1.4¶	10.3 ± 0.8§	16.9 ± 0.8‡,¶
Morphologic parameters
BW (g)	28.8 ± 0.7	27.8 ± 0.9¶	26.6 ± 0.5	25.7 ± 0.5¶,¶
HW/BW (mg/g)	4.5 ± 0.1	4.4 ± 0.1¶	6.4 ± 0.3§	6.0 ± 0.2¶,§
Results presented as mean ± SEM . P-values were assessed using a one-way ANOVA.
Abbreviations: HR, heart rate; LVID, d, left ventricular internal diastolic diameter; LVID, s, left ventricular internal systolic diameter: IVS, d, end-diastolic interventricular septal wall thickness; LVPW, d, left ventricular end-diastolic posterior wall: LVFS, left ventricular fractional shortening; LVEF, left ventricular ejection fraction; CO, cardiac output; LV mass, left ventricular mass; P…
P values for saline + T8Ab are vs. saline + vehicle.
P values for ATII/PE + vehicle are vs. saline + vehicle.
P values for ATII/PE + T8Ab are vs. ATII/PE + vehicle (first footnote) or vs. saline + vehicle (second footnote).
*P ≤ 0.05
†P ≤ 0.01
‡P ≤ 0.001
§P ≤ 0.0001
¶P non-significant

## Sheet: Supplementary Table 6
Supplementary Table 6. Echocardiographic and morphologic parameters in T8Ab-FI treated hypertensive mice
	Saline+veh.	Saline + T8Ab-FI	ATII/PE+veh.	ATII/PE + T8Ab-FI
HR (bpm)	520 ± 11	505 ± 16	506 ± 9	533 ± 12
LVID, d (mm)	4.5 ± 0.09	4.4 ± 0.06¶	4.4 ± 0.1¶	4.3 ± 0.1¶,¶
LVID, s (mm)	3.2 ± 0.1	3.0 ± 0.1¶	3.6 ± 0.1¶	3.2 ± 0.1¶,¶
IVS, d (mm)	0.8 ± 0.0	1.0 ± 0.1¶	1.1 ± 0.1*	0.9 ± 0.04¶,†
LVPW, d (mm)	0.8 ± 0.03	0.7 ± 0.05¶	0.9 ± 0.1¶	0.9 ± 0.05¶,¶
LVFS (%)	29.2 ± 1.5	30.1 ± 0.6¶	18.6 ± 1.7§	24.9 ± 1.5*,¶
LVEF (%)	56.0 ± 2.2	57.6 ± 0.9¶	38.2 ± 3.2§	49.2 ± 2.5*,¶
CO (mL/min)	26.7 ± 1.6	25.5 ± 1.0¶	16.4 ± 1.4‡	21.2 ± 1.7¶,¶
LV mass (mg)	111.9 ± 6.4	95.4 ± 6.3¶	138.1 ± 6.9¶	125.5 ± 8.4¶,*
Peak mitral E velocity (mm/s)	699 ± 33	684 ± 26¶	850 ± 39*	711 ± 31*,¶
Peak mitral E' velocity (mm/s)	28.2 ± 0.7	27.1 ± 0.8¶	24.5 ± 0.6*	23.4 ± 1.1¶,*
Mitral E/E'	23.0 ± 0.7	25.2 ± 0.5¶	36.9 ± 1.0§	32.2 ± 1.7*,†
Morphologic parameters
BW (g)	31.7 ± 0.8	29.6 ± 0.6¶	26.5 ± 0.7‡	26.9 ± 0.8¶,*
HW/BW (mg/g)	4.2 ± 0.1	4.2 ± 0.1¶	6.3 ± 0.2§	5.8 ± 0.2*,§
Results are presented as mean ± SEM. p-values were assessed using a one-way ANOVA.
Abbreviations: HR, heart rate; LVID, d, left ventricular internal diastolic diameter; LVID, s, left ventricular internal systolic diameter: IVS, d, end-diastolic interventricular septal wall thickness; LVPW, d, left ventricular end-diastolic posterior wall: LVFS, left ventricular fractional shortening; LVEF, left ventricular ejection fraction; CO, cardiac output; LV mass, left ventricular mass; P…
P values for saline + T8Ab-FI are vs. saline + vehicle.
P values for ATII/PE + vehicle are vs. saline + vehicle.
P values for ATII/PE + T8Ab-FI are vs. ATII/PE + vehicle (first footnote) or vs. saline + vehicle (second footnote).
*P ≤ 0.05
†P ≤ 0.01
‡P ≤ 0.001
§P ≤ 0.0001
¶P non-significant

## Sheet: Supplementary Table 7
Supplementary Table 7. Echocardiographic and morphologic parameters in hypertensive damage reversal model where T8Ab treatment is initiated post injury
		ATII\PE- day 8	ATII\PE-day 28
	Baseline		Vehicle	T8Ab
HR (bpm)	538 ± 11	494 ± 20	538 ± 16	536 ± 11
LVID,d (mm)	3.8 ± 0.3	4.1 ± 0.1¶	4.2 ± 0.2¶,¶	4.3 ± 0.1¶,¶,†
LVID,s (mm)	1.9 ± 0.04	3.3 ± 0.1§	3.5 ± 0.2¶,§	3.1 ± 0.2¶,¶,§
IVS,d (mm)	0.7±0.02	0.7 ± 0.03§	0.9 ± 0.1¶,†	0.9 ± 0.03¶,¶,§
LVPW,d (mm)	0.7±0.04	1.0 ± 0.04‡	0.9 ± 0.1¶,†	0.9 ± 0.04¶,¶,‡
LVFS (%)	50.2±0.7	17.9 ± 1.5§	18.3 ± 2.3¶,§	28.9 ± 1.4†,§,§
LVEF (%)	82.3±0.2	36.9 ± 2.7§	37.7 ± 4.2¶,§	54.4 ± 3.5†,‡,§
CO (mL/min)	27.9±1.3	13.2 ± 1.1§	15.5 ± 1.5¶,§	23.9 ± 1.4†,§,¶
LV mass (mg)	96.7±3.8	163.7 ± 5.0§	166.1 ± 14.0¶,§	151.3 ± 6.5¶,¶,§
Peak mitral E velocity (mm/s)	569.3±18.3	766.9 ± 30.2§	711.4 ± 38.5¶,¶	770.4 ± 38.6¶,¶,‡
Peak mitral E' velocity (mm/s)	26.5±0.8	23.8 ± 1.0¶	20.8 ± 1.4¶,*	29.6 ± 1.4‡,†,¶
Mitral E/E'	21.6±0.6	32.9 ± 1.3§	35.0 ± 2.7¶,§	26.3 ± 1.6†,†,¶
GLS (%)	19.2±0.8	7.4 ± 0.6§	4.2 ± 0.4¶,§	10.3 ± 4.4†,¶,§
Results are presented as mean ± SEM. P values were assessed using a one-way ANOVA.
Abbreviations used: HR, heart rate; LVFS, left ventricular fractional shortening; LVEF, left ventricular ejection fraction; CO, cardiac output; LV mass, left ventricular mass; Peak mitral E velocity, peak Doppler blood inflow velocity mitral valve early diastole; Peak mitral E՛ velocity, peak tissue doppler of myocardial relaxation velocity at mitral valve annulus during early diastole; GLS %, gl…
P values for ATII/PE day 8 indicate ATII/PE day 8 vs. baseline.
P values for ATII/PE day 28 vehicle indicate ATII/PE day 28 vehicle vs. ATII/PE day 8 (first footnote) or vs. baseline (second footnote).
P values for ATII/PE day 28 T8Ab indicate ATII/PE day 28 T8Ab vs. vehicle (first footnote), vs. ATII/PE day 8 (second footnote), or vs. baseline (third footnote).
*P ≤ 0.05
†P ≤ 0.01
‡P ≤ 0.001
§P ≤ 0.0001
¶P non-significant

## Sheet: Supplementary Table 8
Supplementary Table 8. Echocardiographic and morphologic parameters in HFpEF
	Regular chow/saline	HFD/L-NAME
Echocardiography	vehicle	vehicle	T8Ab
HR (bpm)	497 ± 14	519 ± 10	520 ± 7
LVFS (%)	48.4 ± 0.8	50.0 ± 0.2¶	49.8 ± 0.8¶,¶
LVEF (%)	80.8 ± 0.7	82.0 ± 0.2¶	81.6 ± 0.8¶,¶
CO (ml/mm)	26.4 ± 1.4	25.0 ± 1.0¶	24.5 ± 0.5¶,¶
LV mass (mg)	96.7 ± 3.3	100.3 ± 4.2¶	104.5 ± 5.4¶,¶
Peak mitral E velocity (mm/sec)	661.4 ± 18.4	663.2 ± 28.7¶	637.5 ± 18.0¶,¶
Peak mitral E' velocity (mm/sec)	28.8 ± 0.8	19.9 ± 0.8§	25.1 ± 0.5§,,‡
Mitral E/E'	22.6 ± 0.4	32.5 ± 1.0§	25.4 ± 0.6§,†
GLS %	20.9 ± 0.6	12.9 ± 0.7§	18.3 ± 0.9§,¶
Morphologic parameters
BW (g)	25.3 ± 0.5	30.4 ± 0.7§	30.7 ± 1.1¶,§
HW\TL (mg/mm)	6.7 ± 0.1	7.5 ± 0.1§	7.1 ± 0.08¶,†
LW\TL (mg/mm)	7.6 ± 0.2	8.1 ± 0.4¶	8.0 ± 0.1¶,¶
Results are presented as mean ± SEM. P values were assessed using a one-way ANOVA.
Abbreviations used: HR, heart rate; LVFS, left ventricular fractional shortening; LVEF, left ventricular ejection fraction; CO, cardiac output; LV mass, left ventricular mass; Peak mitral E velocity, peak Doppler blood inflow velocity mitral valve early diastole; Peak mitral E՛ velocity, peak tissue doppler of myocardial relaxation velocity at mitral valve annulus during early diastole; GLS %, gl…
P values for HFD/L-NAME + vehicle are vs. regular chow/saline + vehicle.
P values for HFD/L-NAME + T8Ab are vs. HFD/L-NAME + vehicle (first footnote) or vs. regular chow/saline + vehicle (second footnote).
*P ≤ 0.05
†P ≤ 0.01
‡P ≤ 0.001
§P ≤ 0.0001
¶P non-significant

## Sheet: Sup Table 9_Epicardial_MId14
Supplementary Table 9: Epicardial cells_Sham versus MI-d14 saline
gene	baseMean	log2FC(Sham_vs_MId14Saline)	padj
Col6a5	35.7856	-8.55846	5.65917e-07
Hp	66.1742	-7.3531	7.77893e-07
Cxcl13	98.4949	-6.97373	1.24654e-08
Rarres1	14.8431	-6.89193	0.000359442
Aqp5	9.93969	-5.96319	0.00466045
Chl1	9.63701	-5.85762	0.00646269
Fn1	506.059	-5.72787	1.43107e-29
Chil1	24.9426	-5.6992	6.56566e-05
Crabp2	7.05065	-5.24195	0.0128164
Lgi2	15.3689	-5.00989	0.00123053
Scara3	22.5619	-4.89516	0.000299666
Ptger3	14.0257	-4.57021	0.0033873
Ube2c	12.3372	-4.33058	0.00385966
Lrrn2	10.797	-4.32646	0.00791182
Adam12	24.3989	-4.11585	0.00151536
S100a9	14.7853	-4.0808	0.00786806
Sfrp2	140.187	-4.03235	6.76355e-10
Prrx2	8.48454	-3.89948	0.0146518
Srgap1	7.86438	-3.8057	0.0143747
Fkbp11	16.4048	-3.72312	0.00140726
Oas1a	7.15461	-3.59779	0.0228083
Aox3	10.51	-3.58279	0.00915998
Trabd2b	9.99958	-3.47801	0.0124302
Palld	36.2759	-3.42978	0.0114097
Apln	8.48673	-3.39263	0.0260165
Cks2	12.4213	-3.37039	0.00803477
Timp1	368.295	-3.29901	0.000209692
Ptx3	23.8922	-3.23268	0.0152143
Ccl7	89.352	-3.21942	0.00384288
Lox	43.9508	-3.18761	3.30843e-05
Rspo3	11.053	-3.16834	0.0373929
Depdc5	18.5413	-3.12063	0.00646269
Ccl2	127.714	-3.08047	0.00899403
Adamts9	21.629	-2.79606	0.000562955
Pappa	19.9053	-2.76231	0.00353545
Sfrp4	14.8022	-2.76119	0.0453237
Nfil3	30.2402	-2.69109	0.000642042
Tnfaip3	64.9347	-2.66041	0.00017586
Pdzrn3	37.212	-2.6496	0.00803477
Mdk	35.3813	-2.64245	0.00076487
Cpz	35.752	-2.55674	0.00302833
Lrmda	36.3197	-2.44032	0.0167698
Col1a1	1117	-2.40697	0.00397903
Col1a2	1002.34	-2.39135	7.12596e-06
Ugt1a7c	42.2988	-2.3814	0.00024206
Tshz2	38.1366	-2.37872	3.00415e-05
Emilin2	24.596	-2.35174	0.0308122
Ctxn1	16.3593	-2.35043	0.00732855
Steap4	60.3604	-2.25737	0.00260567
Ptgs2	33.366	-2.23114	0.00149751
Synpr	18.9636	-2.21251	0.0198372
Prg4	84.3045	-2.14652	0.00967341
Cpxm1	44.1291	-2.14469	0.00322535
Plac8	47.0274	-2.1441	0.0277246
Piezo2	14.6742	-2.13955	0.0270145
Vegfa	29.8693	-2.10941	0.0228083
Tubb2b	28.324	-2.10303	0.00381959
Gda	50.8561	-2.0788	0.00113426
Plod2	53.8368	-2.03417	0.00113426
Sned1	37.2091	-2.01183	0.00113426
Dram1	19.0479	-1.99204	0.0400579
Cd44	37.1253	-1.97171	0.00353545
Adamts1	80.8254	-1.94956	0.00841148
Sparc	2365.6	-1.94013	1.33638e-07
Lgals1	1052.99	-1.92954	0.000765932
Ifi204	26.3951	-1.9243	0.0085678
Col5a2	148.841	-1.87725	0.0050438
Slit2	18.6511	-1.8677	0.0376451
Sntg1	110.442	-1.86354	7.46326e-05
Dmkn	210.317	-1.83085	7.33642e-07
Fscn1	37.6652	-1.8282	0.00120138
Cfb	256.757	-1.79156	0.0286176
Col3a1	1634.06	-1.79061	7.58579e-09
Slc16a3	16.6548	-1.72884	0.0307827
Il1r1	47.9953	-1.665	0.00113426
Tesc	30.792	-1.65167	0.00353545
Mapkapk3	33.1734	-1.64021	0.00646269
Zfpm2	70.9396	-1.60776	0.00237933
Flnc	55.1118	-1.6036	0.0251299
Ptges	16.7951	-1.51537	0.0485388
Mfap2	71.8849	-1.50907	0.00113426
Mapk6	23.2084	-1.4836	0.0469006
Baiap2	50.0236	-1.44529	0.00857744
Exoc6b	50.1119	-1.44433	0.00163141
Ppic	80.6975	-1.40602	0.00113426
Mmp14	134.515	-1.39085	0.00397286
Lgmn	47.8032	-1.38248	0.0375478
Tcim	31.2028	-1.37836	0.0184379
Bmp1	99.7024	-1.37637	0.0038082
C1s1	287.115	-1.36188	0.00627956
Clu	974.973	-1.34544	0.00117143
Pim1	41.6788	-1.34517	0.0218316
Zfand5	64.0629	-1.32543	0.00627956
Nfkbia	513.937	-1.31343	2.9062e-06
Efemp2	58.6633	-1.31285	0.0120729
Maf	33.9484	-1.27757	0.0110539
Tubb5	162.873	-1.26919	2.65475e-05
Man2a1	41.7489	-1.24589	0.00981707
Cstb	168.854	-1.2278	0.00113426
Adgrd1	119.605	-1.20634	0.0373838
Olfml2b	60.0418	-1.20123	0.00914954
Crtap	155.081	-1.17328	0.0013982
Abracl	54.7694	-1.16474	0.00392311
Add3	76.3196	-1.15332	0.0385802
Fth1	3739.21	-1.1501	6.64171e-07
Tiparp	62.681	-1.05755	0.0094774
C4b	251.148	-1.05743	0.000397396
Txn1	162.195	-1.03792	0.000437332
Pdlim1	54.4195	-0.892843	0.0413102
Slc8a1	58.5899	-0.884785	0.0484146
P4hb	344.109	-0.8576	3.95255e-05
Gfpt2	190.009	-0.852283	0.0369938
Heg1	354.716	-0.811051	0.0157501
Anxa1	402.827	-0.768202	0.0205893
Tmem176b	457.327	-0.767648	0.0394355
Klf4	399.275	-0.763971	0.0311521
Pgam1	111.237	-0.759851	0.0168086
Npc2	384.105	-0.665536	0.0486404
Id3	504.595	-0.629683	0.000761176
Rps2	1130.54	-0.610729	0.0419879
Rplp0	1208.76	-0.58278	0.00126041
Gapdh	860.243	-0.574024	0.03257
Clic1	206.807	-0.547164	0.0492984
App	471.353	-0.519765	0.00803477
Pfn1	405.445	-0.516255	0.0200514
Rps18	592.088	-0.483269	0.0486641
Nme2	436.835	-0.470996	0.0492984
Fam110c	8.89103	-0.325815	0.00899403
Cxcl5	9.33539	-0.276642	0.00914954
S100a8	8.48605	-0.242929	0.0127145
Mir155hg	5.72601	-0.242513	0.0270145
Apol11b	5.40853	-0.240245	0.0302516
Top2a	5.81034	-0.238157	0.0270145
Serpinb2	8.49821	-0.235718	0.0133096
Mki67	5.3168	-0.231268	0.0324866
B830012L14Rik	5.18145	-0.218914	0.0369938
Col24a1	9.30658	-0.207281	0.0134531
Slc38a1	78.7084	0.725696	0.040956
mt-Co1	3349.69	0.729387	0.0286176
Son	162.961	0.773313	0.00151536
AY036118	5055.46	0.789561	7.53122e-05
Rab6b	57.3737	0.808423	0.0365851
Sgce	46.4868	0.817982	0.040956
Chd9	305.559	0.85775	0.00161907
mt-Nd1	760.215	0.882883	0.00161379
Gstm2	186.13	0.89923	0.00200314
mt-Co3	2470.24	0.904431	0.000616852
mt-Co2	2371.7	0.91443	0.0064816
Txnip	211.463	0.923562	0.0074969
mt-Atp8	2067.72	0.95706	0.00449943
mt-Nd4l	1302.47	0.960657	0.0116827
Ndn	70.7774	0.972114	0.0360571
Dctn6	117.975	0.985804	0.0237692
Hspa1a	839.734	0.990405	0.00549609
Muc16	303.769	0.993979	0.0143291
Chpt1	40.5134	1.00516	0.0162484
Pdlim2	51.8872	1.00613	0.0373929
Gpcpd1	37.3431	1.01873	0.0278026
mt-Atp6	652.367	1.02101	0.00826427
Fhl1	86.4514	1.02201	0.00102223
Tns3	151.387	1.05865	0.00591033
Hspa1b	859.554	1.05923	0.0271452
Cdc42ep1	63.781	1.0654	0.0242858
Thy1	41.0502	1.06946	0.0169598
Sorbs3	184.292	1.07278	0.000114191
Parvb	67.8542	1.09221	0.0468463
Sulf1	328.583	1.09781	0.00341333
CAAA01147332.1	30.121	1.10555	0.0144475
Ifi27l2a	689.914	1.11684	0.000342698
Plekhb2	54.8574	1.13528	0.0177513
Ppp5c	44.947	1.13882	0.024262
Bcl2l1	28.6348	1.14054	0.0375478
Dpp4	123.949	1.1609	0.0373929
mt-Nd5	335.888	1.18921	2.35034e-08
Rnase4	591.677	1.19811	0.00803477
mt-Cytb	2315.8	1.21307	1.21507e-05
Hsph1	123.895	1.21669	0.0054349
Unc119b	33.7499	1.23926	0.0120544
Gm36535	19.0941	1.24632	0.0380998
Ahnak2	122.393	1.25017	0.00646269
mt-Nd4	613.276	1.2691	0.000104044
Dab2ip	40.5908	1.32459	0.0123584
Qpct	24.1941	1.32464	0.0188969
Ctsf	59.9188	1.35729	0.023172
mt-Nd2	786.815	1.365	1.273e-07
Lims2	19.5783	1.40185	0.0383067
Fads6	31.4353	1.42	0.0146518
Zfp185	26.9821	1.46232	0.00724567
AI661453	57.3939	1.46571	0.00914954
Enpep	37.9855	1.47437	0.0302516
Fibin	25.9945	1.47689	0.00976747
C430049B03Rik	36.8231	1.48518	0.00243722
Dgkz	34.165	1.5071	0.00845419
Fam117a	28.6425	1.51062	0.0278026
Cpe	559.15	1.51821	0.00946649
Arhgap18	105.053	1.51945	0.0074969
Igfbp6	2440.55	1.52231	0.00203704
Perp	24.7421	1.53944	0.0306718
Selenbp1	78.1116	1.56159	0.0016387
Rbfox1	365.021	1.57452	0.00400692
Cdkn1c	150.988	1.58484	3.30843e-05
Cldn15	347.493	1.62911	0.000642042
Anxa9	25.3697	1.63625	0.0169598
Ltbp4	451.518	1.65656	0.000167374
Gm34030	20.1904	1.66449	0.0145649
Sgcd	24.8268	1.66549	0.0100065
Spata13	62.9772	1.67825	0.0243391
Tmtc1	95.5099	1.70087	7.42428e-09
Fmo2	185.566	1.73757	0.0156596
Col4a4	29.915	1.74764	0.00644891
Espn	126.921	1.77741	0.00355755
Gpx3	1631.01	1.78236	0.00946531
Csf1r	32.998	1.8196	0.00134588
Mef2c	28.099	1.82814	0.00385966
Aqp1	466.43	1.86633	0.0151754
Ang	66.0389	1.89195	0.00573255
Limch1	64.9047	1.91422	0.00862812
Gstm1	430.069	1.91479	0.000833277
Arrb1	26.3561	1.91492	0.00391673
Wwc1	39.2416	1.91929	0.00791182
Slc23a3	30.2595	1.93901	0.0260165
Cybrd1	53.8731	1.99038	0.0237954
Unc45b	93.9349	2.01026	0.0102213
Stom	66.0095	2.01785	0.00291324
Igfbp5	2085.45	2.04877	0.00200314
Gng4	26.9077	2.09344	0.0100065
Gsta3	79.7746	2.12128	0.000116556
Synm	22.5555	2.12571	0.00259011
Fxyd3	76.8618	2.12944	0.00769167
Rarres2	2199.64	2.14002	0.0017977
Tsc22d3	171.006	2.21556	2.67499e-06
Kdr	126.03	2.2506	0.00151536
Bcam	760.676	2.27218	0.00110368
Plet1	47.0065	2.40544	0.000247779
Myl7	288.914	2.48364	0.00803477
Spink2	34.8143	2.64422	0.00347394
Npr3	49.7828	2.64937	0.00264797
Fmod	227.647	2.71913	0.00163141
Bex4	52.1736	2.76413	0.00347127
Ces1d	71.7011	2.76496	0.0013282
Clic3	154.958	2.84475	0.00113426
Spock2	115.797	2.84988	7.58579e-09
Bst1	92.2833	2.95775	0.000135384
Xpnpep2	78.2355	3.38467	7.45529e-05

## Sheet: Sup Table 9_Epicardial_MId14&Ab
Supplementary Table 9: Epicardial cells_MI-d14 saline versus MI-d14 Ab
gene	baseMean	log2FC(MId14Saline_vs_MId14Ab)	padj
Krt14	300.84	-2.13529	1.1134e-05
Hsph1	371.967	-1.0084	0.0255962
Camk1d	3864.53	-0.893845	0.0296037
Hspa1a	2424.02	-0.682705	0.0401616
Ly6a	1338.59	0.935394	0.0255962
Cd248	504.145	0.936628	0.00974271
Col14a1	309.933	0.952253	0.0221844
Cxcl2	509.716	1.09359	0.0255962

[truncated: 9 more sheets: Sup Table 9_SMCs_Sham&MId14, Sup Table 9_SMCs_MId14&Ab, Sup Table 9_Schwann_Sham&MId14, Sup Table 9_Schwann_MId14&Ab, Supplementary Table 10, Supplementary Table 11, Supplementary Table 12, Supplementary Table 13, Supplementary Table 14]
