# Supplementary material for: ANTXR1 blockade enhances cardiac function in preclinical models of heart failure
Source: Nat Cardiovasc Res. 2025 Oct 2;4(11):1521–38. doi: 10.1038/s44161-025-00725-y (PMC12611763; doi:10.1038/s44161-025-00725-y)
Supplement: Supplementary file 5 — Statistical source data. [file 44161_2025_725_MOESM5_ESM.xlsx]

## Sheet: Figure 1f
	Figure 1f
	CTRL	HCM	DCM
	0.987939	1.60065	3.23142
	0.78233	2.1842	2.55069
	1.18405	1.78958	2.79907
	1.04569	1.71036	2.44525
