# Supplementary material for: ANTXR1 blockade enhances cardiac function in preclinical models of heart failure
Source: Nat Cardiovasc Res. 2025 Oct 2;4(11):1521–38. doi: 10.1038/s44161-025-00725-y (PMC12611763; doi:10.1038/s44161-025-00725-y)
Supplement: Supplementary file 6 — Statistical source data. [file 44161_2025_725_MOESM6_ESM.xlsx]

## Sheet: Fig 2a
	Figure 2a - % Ejection Fraction and % Fractional Shortening
	EF %					FS%
	Baseline		MI 28d			Baseline		MI 28d
	WT	KO	WT	KO		WT	KO	WT	KO
	86.6	79.8	31.7	51.6		55.3	47.8	7.3	28.7
	87.1	77.6	36.7	55.2		56.4	45.5	7.6	19.2
	82.8	78.6	38	39.2		50.9	46.4	8.3	28.6
	83.2	86.4	28.2	55		50.9	54.8	15.1	27
	79.9	75.3	42.1	52.3		48	43.4	17.8	26.4
			15.8	47				18.4	23.6
			16.9					13.4
			18					20.9

## Sheet: Fig 2c
	Figure 2c - Infarct area
	WT	KO
	0.352485	0.092229
	0.325499	0.181139
	0.273561	0.23
		0.126559
		0.109228
		0.295301

## Sheet: Fig 2f
	Figure 2f - % Ejection Fraction following T8Ab treatment
		Days post-MI
		1		14		28		42
	Baseline	Vehicle	T8Ab	Vehicle	T8Ab	Vehicle	T8Ab	Vehicle	T8Ab
	74.3	58.3	42.5	46.7	47.5	49.9	54.7	26.6	59.4
	79.4	28.4	48.5	23.2	37.9	28.4	34.3	23.3	44.3
	66.6	44.5	41.2	24.7	32.9	22	53.7	16.9	49
	84.6	31	31	31.7	60.4	34.5	42.8	16	54.9
	83	27.3	48.9	39.6	35.6	43.7	29.8	13.3	47.5
	73.5	24.4	37.8	19.4	44.4	27.8	36.3	17.3	32.7
	76.3	22.5	47.9	30.1	68.3	44.8	44.7	13.8	51.4
	75.9	31.4	37.2	30.5	41.9	24	46.9	17.2	40.1
	77.6	24.6	49.2	36.2	22.5	15.8	43.9	31.4	59.3
	86.1	39.7	13.7	38.1	48.6	16.9	41.3	25.2	50
	75	44.9	33	40.7	37.6	27			39.3
	83.9	39.6	23.2		34.1	18
	76.3	37.1	21.2
	86.6	50.5	45
	87.1	31.2	15
	82.8	33.4	32.7
	83.2	10.7	32.7
	79.9	39.2	11.7
	78.8
	79.1
	76.8
	82
	84.1
	78.6
	84.7
	79.4
	72.8
	74
	68.9
	71.4
	75.9
	80.6
	76.2
	76.4
	74.9
	75.7

## Sheet: Fig 2g
	Figure 2g - % Fractional Shortening following T8Ab treatment
		Days post-MI
		1		14		28		42
	Baseline	Vehicle	T8Ab	Vehicle	T8Ab	Vehicle	T8Ab	Vehicle	T8Ab
	42.7	30.4	20.7	23.6	23.5	25.4	27.7	12.6	31.1
	47.5	13.2	24.2	10.7	18.3	13.2	16.5	10.9	22.1
	36.3	21.6	19.7	11.3	15.6	10.1	27.3	7.8	24.7
	53.2	14.4	14.4	15.2	17.2	16.7	21	7.4	28.3
	50.7	12.6	24.6	19.1	22	21.6	13.9	6	23.7
	42.1	11.1	18	9	20.3	13.2	17.3	7.9	15.7
	44.3	10.3	23.5	14.4	10.3	22.5	22.5	6.3	25.9
	44	14.9	17.6	14.3	23.9	11.1	23.2	7.8	19.6
	45.8	11.3	24.7	17.6	18.2	7.3	21.8	15	31
	54.7	19.3	6.1	18.4	16.3	7.6	20.4	11.9	25.5
	43.1	22.3	15.7	20.1		12.8			19.4
	52.1	19.2	10.7			8.3
	44.2	17.8	9.6
	55.3	25.6	22.2
	56.4	14.7	6.6
	50.9	15.7	15.5
	50.9	4.8	15.5
	48	19.1	5.2
	47.1
	47.3
	45.2
	50.3
	52.3
	46.3
	52.9
	47.6
	41.4
	42.9
	38.7
	40.3
	43.6
	48.5
	44.1
	44.6
	43
	43.7

## Sheet: Fig 2h
	Figure 2h - Kaplan-Meier estimates
		Days elapsed	MI + vehicle	MI + T8Ab
	1	42	0
	2	5	1
	3	42	0
	4	42	0
	5	5	1			1: indicates animal reached study enpoint at the time indicated
	6	42	0			0: indicated censored, i.e., still alive at study end (day 42)
	7	4	1
	8	4	1
	9	42	0
	10	4	1
	11	3	1
	12	5	1
	13	4	1
	14	5	1
	15	6	1
	16	42	0
	17	6	1
	1	42		0
	2	42		0
	3	42		0
	4	42		0
	5	42		0
	6	42		0
	7	42		0
	8	42		0
	9	5		1
	10	4		1
	11	5		1
	12	14		1
	13	42		0
	14	42		0
	15	6		1
	16	42		0
	17	42		0
	18	6		1
