# Supplementary material for: ANTXR1 blockade enhances cardiac function in preclinical models of heart failure
Source: Nat Cardiovasc Res. 2025 Oct 2;4(11):1521–38. doi: 10.1038/s44161-025-00725-y (PMC12611763; doi:10.1038/s44161-025-00725-y)
Supplement: Supplementary file 7 — Statistical source data. [file 44161_2025_725_MOESM7_ESM.xlsx]

## Sheet: Fig. 3b
	Figure 3b
	% Ejection Fraction
	Saline + vehicle	Saline + T8Ab	ATII/PE + vehicle	ATII/PE + T8Ab
	70	57.9	34.2	69.4
	80.3	54.3	38.1	47.3
	73.1	71.3	49.5	53.5
	63	62.2	52.3	56.4
	69.9	60.3	20.4	47.8
	69.5	75.8	46.7	62.9
	76.7	81.7	42.1	42.6
	72.9	78.3	33.1	40.3
	75.8	74.9	31.3	50.8
	86.2	66.4	56.6	40.4
	61.1	75	55.7	56.7
	69.7	77.8	48.9	70.7
	82.8	77.5	19.8	55.7
	70.6	71.3	43.6	56.6
	66.7	73.7	30.1	60.1
			53.5	62.8
			37	44.8
			57.3	59.9
			45.8	61.6
	GLS
	Saline + vehicle	Saline + T8Ab	ATII/PE + vehicle	ATII/PE + T8Ab
	19	20	14.2	12.9
	15.3	23.3	10.9	16.3
	17.5	23.8	9	15.6
	23.9	22.6	8.3	18.2
	22.5	17.2	12.3	15.7
	22.5	22.4	7.3	17.9
	18.4	17.3	14.3	17.8
	20.5	10.9	8.4	20.6
	18.2	23.6	9.7
	17.1	15	8.5
	Mitral valve E/e' ratio
	Saline + vehicle	Saline + T8Ab	ATII/PE + vehicle	ATII/PE + T8Ab
	27	21.6	33.4	24.9
	22.2	23.7	36.8	30
	25.5	22	36.2	31.4
	19	21.7	43.4	23
	22.2	22.8	28.9	27.7
	26	22.5	31.4	20
	20.5	19.9	25.4	29.7
	23	21.2	39.2	27.3
	19.2	18.9	37.8	24
	22.6	21.9	41	35.4
	18.3	24	29.4	22.7
	22.7		46.3	29
	20.8		46.5	24.3
	21.5		34	23.2
	24.9		35.1	34.1
			35.6	30.8
			37.7	26.1
			42.3

## Sheet: Fig. 3d
	Figure 3d
	% Ejection Fraction
		8d post-ATII/PE	28d post-ATII/PE
	baseline	vehicle	vehicle	T8Ab
	82.3227	44.4374	45.8	74.1
	81.78	8.37923	56.1	36.1
	82.4316	29.1466	44.1	51
	80.3901	34.6183	29.4	40.7
	82.0727	25.6196	43.9	62.5
	84.2755	46.638	36.7	75.9
	83.0878	40.4592	20.8	61.4
	82.4073	59.053	24.9	54.5
	81.421	58.5226		82.8
	82.9119	26.4202		53.1
	82.0008	43.4325		44.6
	81.9394	49.6345		37.1
	83.7009	57.3326		37.8
	81.3403	48.4732		41.1
		28.9003		48.1
		29.3119		62.2
		26.2714		62.6
		16.0377
		42.2217
		29.7214
		25.1883
		37.6246
		42.3893
	GLS
		8d post-ATII/PE	28d post-ATII/PE
	baseline	vehicle	vehicle	T8Ab
	12.394	9.654	5.586	19.498
	19.243	3.767	3.95	3.562
	24.629	5.962	5.728	8.699
	23.578	7.642	3.77	5.619
	21.335	2.765	4.625	18.184
	20.209	8.676	3.2	22.592
	16.848	6.41	2.781	6.637
	22.743	12.242		4.099
	20.313	8.519		16.758
	17.923	6.226		12.692
	18.619	11.03		5.288
	14.297	12.876		4.508
	20.819	9.402		8.237
	17.89	10.878		7.909
	21.412	5.894		11.568
	20.583	7.879		8.76
	14.243	3.943		10.511
		4.232
		3.184
		6.292
		7.019
		5.084
		7.305
		10.937
	Mitral valve E/e' ratio
		8d post-ATII/PE	28d post-ATII/PE
	baseline	vehicle	vehicle	T8Ab
	21.8526	27.5916	36.3927	18.7557
	20.014	48.5349	35.6192	19.2033
	21.7413	29.1223	31.7173	36.4915
	21.2663	28.9689	24.336	28.559
	19.9845	36.4681	49.5756	23.5775
	19.0582	33.5104	39.1424	26.5393
	22.8038	30.4185	35.0749	23.8232
	17.4291	29.3833	28.208	21.9397
	20.9266	31.884		19.6485
	19.5142	20.8283		42.3509
	18.1821	35.8586		25.729
	24.8751	37.7863		26.4687
	23.5526	35.8838		31.0592
	22.8125	41.6862		31.0617
	22.0773	22.3446		25.2493
	26.1454	34.2096		26.2218
	24.3444	35.3995		20.4966
		41.6796
		28.0418
		32.3941
		36.0348
		30.6754
		36.9356
		24.472

## Sheet: Fig. 3f
	Figure 3f
	GLS
	CONTROL	HFD/L-NAME	HFD/L-NAME + T8Ab
	21.07	13.9	20.5
	24.049	17.5	13.7
	21.3	11.8	16.5
	22.628	11.3	19.9
	17.237	13.3	17
	17.48	12.382	14.3
	21.945	16.087	15.8
	19.3	8.664	19.8
	23	12.791	21.4
	22.3	7.542	20.7
	17.9	13.443	19.7
	20.1	14.26	11.6
	23.5	14.4	19.4
		16.446	23
		9.023	21.9
	Mitral valve E/e' ratio
	CONTROL	HFD/L-NAME	HFD/L-NAME + T8Ab
	21.6	30.1	26.3
	21.7	35.1	27.5
	24.4	30.7	23.8
	22.9	27.6	24.3
	21.1	34.1	23.2
	23	34.7	26.8
	20.5	32.7	28.1
	24.9	36.5	28.3
	22.3	24.3	22
	20.2	28	21.7
	25.5	37.8	28.2
	24.3	35.7	26.1
	22.2	33.7	26.6
	22.3	30.3	23.3
		36.7	25.1
	Running time (seconds)
	CONTROL	HFD/L-NAME	HFD/L-NAME + T8Ab
	3436	1696	4474
	4113	1840	4364
	1929	1181	2592
	3053	784	3290
	6000	1500	1762
	4680	1763	3866
	6000	2048	2307
	2500	1423	1363
	3098	1762	2699
	2230	1836	1255
	3885	1326	2559.6
	3830	1211	2452
	2650	1720	2385
	4353	724	1706
	3565		2185
	5596
	4530
