# Supplementary material for: ANTXR1 blockade enhances cardiac function in preclinical models of heart failure
Source: Nat Cardiovasc Res. 2025 Oct 2;4(11):1521–38. doi: 10.1038/s44161-025-00725-y (PMC12611763; doi:10.1038/s44161-025-00725-y)
Supplement: Supplementary file 8 — Statistical source data. [file 44161_2025_725_MOESM8_ESM.xlsx]

## Sheet: Fig. 4e
	Figure 4e
	% Antxr1 positive cells from scRNAseq pooled samples
	Sham	MI-d7	MI-d14
	1.19872	13.5538	22.3886
	2.54097	19.5362	13.1464
	1.53134

## Sheet: Fig. 4n
	Figure 4n
	Meox1 releative expression from scRNAseq pooled samples
	Control	MI-d7 + vehicle	MI-d7 + T8Ab	MI-d14 + vehicle	MI-d14 + T8Ab
	1.04247	2.63151	2.35381	6.02099	2.53151
	1.00696	3.5186	1.87254	4.28709	2.42839
	0.95264
