# Supplementary material for: ANTXR1 blockade enhances cardiac function in preclinical models of heart failure
Source: Nat Cardiovasc Res. 2025 Oct 2;4(11):1521–38. doi: 10.1038/s44161-025-00725-y (PMC12611763; doi:10.1038/s44161-025-00725-y)
Supplement: Supplementary file 9 — Statistical source data. [file 44161_2025_725_MOESM9_ESM.xlsx]

## Sheet: Fig. 5d
	Figure 5d
	% Antxr1 positive cells
	Saline	ATII/PE
	2.05154	22.5874
	2.93484	25.9522
	2.56048	30.7558

## Sheet: Fig. 5k
	Figure 5k
	Relative Cthcr1 expression from pooled scRNAseq samples
	Saline + vehicle	Saline + T8Ab	ATII/PE + vehicle	ATII/PE + T8Ab
	0.913831	0.455335	2.25012	8.31087
	0.952638	1.01045	3.81055	12.3377
	1.1487	2.75108	2.47084	14.8254
	Relative Comp expression from pooled scRNAseq samples
	Saline + vehicle	Saline + T8Ab	ATII/PE + vehicle	ATII/PE + T8Ab
	1.79005	0.650671	1.86607	4.22807
	0.873573	1.29684	1.97247	3.68075
	0.639493	0.666649	0.694959	7.01285
	Relative Acta2 expression from pooled scRNAseq samples
	Saline + vehicle	Saline + T8Ab	ATII/PE + vehicle	ATII/PE + T8Ab
	1.37554	0.823591	0.962594	0.50698
	0.790041	0.760489	1.02101	0.617709
	0.920188	1.05702	0.702222	0.432269
