# Supplementary material for: ANTXR1 blockade enhances cardiac function in preclinical models of heart failure
Source: Nat Cardiovasc Res. 2025 Oct 2;4(11):1521–38. doi: 10.1038/s44161-025-00725-y (PMC12611763; doi:10.1038/s44161-025-00725-y)
Supplement: Supplementary file 10 — Statistical source data. [file 44161_2025_725_MOESM10_ESM.xlsx]

## Sheet: Fig. 6c
	Figure 6c
	% Ejection Fraction
	Baseline			MI
	Col1a2-cre+; Antxr1+/+	Col1a2-cre+; Antxr1+/fl	Col1a2-cre+; Antxr1fl/fl	Col1a2-cre+; Antxr1+/+	Col1a2-cre+; Antxr1+/fl	Col1a2-cre+; Antxr1fl/fl
	80.5	80.1	80.2	38.9	78.5	51.2
	80.1	79.4	78.8	60	53.5	66.3
	80.8	79.2	79.5	38	60.3	42.2
	80.4	80.8	81.4	39.2	53.8	48.4
	80.9	78.8	81.3	49	55.6	55.4
	80.2	80.1	79.6	54.1	71.9	76
	80.4	80.2	79	57.8	65	58
	80.6	80	79.7	29.1	75.1	76.8
	80.5	78.4	81.4	45.3	70.1	71.8
	80.2	81.9	79.9	37.7	74.5	55.8
	80.6	80	79.5	35.7	42.3	56.6
	79.6	79.1	80.9	30.4	45.2	55.2
	79.8	79.9	80.7	17.9	64.6	40.4
	80.9	70.9	80.2	34.8	65.1	54.7
	80.6	78.8	80.9	33.6	60.4	58.9
	80.2	81.4	81	25.8
	80.6	80.4	79.3	47.3
	80.3	80	78.2	45.4
			81.8
	% Fractional Shortening
	Baseline			MI
	Col1a2-cre+; Antxr1+/+	Col1a2-cre+; Antxr1+/fl	Col1a2-cre+; Antxr1fl/fl	Col1a2-cre+; Antxr1+/+	Col1a2-cre+; Antxr1+/fl	Col1a2-cre+; Antxr1fl/fl
	48.9	47.9	48.2	19	45.6	26
	48.8	47.4	46.7	31.4	26.7	36
	49.2	47	47.2	18.3	31.9	20.7
	47.9	48.9	48.9	18.9	27.8	24.8
	48.9	46.7	49.5	24.4	29	28.8
	48.2	48.7	47.7	27.3	40.6	44.2
	48	48	47	30	35.2	30.4
	48.1	47.6	47.8	13.8	43.7	43.8
	48.8	46.5	49.6	22.3	38.9	40.8
	48.1	49.8	47.7	17.9	42	28.9
	48.1	48.2	47.4	17.5	20.7	29.7
	48.2	47.1	49.1	14.2	22.2	28.7
	48.4	47.9	48.7	8.2	34.7	19.6
	49.5	46.7	48.6	16.6	35.4	28.6
	48.2	48.9	48.3	16	31.1
	48.1	47.8	48.8	12.3
	48.9	47.2	46.8	23.7
	48.5		46.5	22.6
			50.4

## Sheet: Fig. 6d
	Figure 6d
	% Ejection Fraction
	Baseline		ATII/PE
	Col1a2-cre+; Antxr1+/+	Col1a2-cre+; Antxr1+/fl	Col1a2-cre+; Antxr1+/+	Col1a2-cre+; Antxr1+/fl
	90.7	83.3	56.7	78.5
	84.2	81.5	57.5	70.3
	80.5	79.5	73.9	74.2
	84	82.3	67.2	82.5
	83.7		79.2	72.3
	73.8		47.9	77.5
			61.3
			55.3
			55.2
			58.9
			48
			58.7
			51
	% Fractional Shortening
	Baseline		ATII/PE
	Col1a2-cre+; Antxr1+/+	Col1a2-cre+; Antxr1+/fl	Col1a2-cre+; Antxr1+/+	Col1a2-cre+; Antxr1+/fl
	52.8	50.2	29.3	46
	53.8	51.6	30.1	39.4
	48.6	47.4	41.7	42.5
	46	50.7	37	50.5
	48.6		46.9	40.6
	52.5		23.7	45
			31.8
			28.1
			28.2
			30.8
			23.8
			30.7
			25.5
	GLS
	Baseline		ATII/PE
	Col1a2-cre+; Antxr1+/+	Col1a2-cre+; Antxr1+/fl	Col1a2-cre+; Antxr1+/+	Col1a2-cre+; Antxr1+/fl
	17.4	21.5	6.4	15.2
	18.6	21.3	8.3	15.3
	19.6	18.7	7.7	13.7
	21.2	14.2	7	16.1
	18.1		6.1	16.2
	18		5.5	15.1
			7.5
			10.4
			8.7
			7.7
			12
			8.3
			9
	Mitral valve E/e' ratio
	Baseline		ATII/PE
	Col1a2-cre+; Antxr1+/+	Col1a2-cre+; Antxr1+/fl	Col1a2-cre+; Antxr1+/+	Col1a2-cre+; Antxr1+/fl
	19.5573	22.0974	29.6764	23.9515
	18.6193	20.3455	31.2929	21.0176
	15.6164	24.3278	27.4108	33.6229
	20.2456	22.461	23.8326	26.2687
	25.9227		27.5971	16.9296
	19.4046		26.962	20.0179
			30.8031
			34.0457
			30.7199
			32.2875
			31.2401
			30.6484

## Sheet: Fig. 6f
	Figure 6f
	% Area
	Col1a2-cre+; Antxr1+/+	Col1a2-cre+; Antxr1+/fl
	3.06763	0.88515
	8.19593	0.49005
	2.66585	0.97975
	6.641
