# Supplementary material for: ANTXR1 blockade enhances cardiac function in preclinical models of heart failure
Source: Nat Cardiovasc Res. 2025 Oct 2;4(11):1521–38. doi: 10.1038/s44161-025-00725-y (PMC12611763; doi:10.1038/s44161-025-00725-y)
Supplement: Supplementary file 12 — Statistical source data. [file 44161_2025_725_MOESM12_ESM.xlsx]

## Sheet: Fig. 7b
	Figure 7b
	Relative ANTXR1 on Wetern blot
	Hours in low serum
	0	24	48	72
	1	3.60247	6.66201	10.5866
	1	6.21289	9.35375	16.1635
	1	8.12092	10.983	14.0696

## Sheet: Fig. 7c
	Figure 7c
	Relative Antxr1 expression
		Low serum/TGFb
	NT	4 hs	24 hs	48 hs
	0.97942	1.47939	1.82766	3.06312
	1.02101	1.6077	1.98618	3.44618
	1	1.6644	1.90528	3.56771
	NT: No treatment

## Sheet: Fig. 7e
	Figure 7e
	Percent gel contraction
	ANTXR1 WT				ANTXR1 KO
		Low serum/TGFb
	saline	saline	T8Ab1	T8Ab2	saline
	16.9831	63.2345	37.0689	41.2602	15.8847
	16.3152	60.1321	35.9054	40.3615	15.6667
	16.1178	64.0235	34.0101	40.3524	13.4931
	14.8392	62.8073	36.9422	40.1702	13.2783

## Sheet: Fig. 7h
	Figure 7h
	Relative ANTXR1 on Wetern blot
	Antxr1 WT		Antxr1 KO
	vehicle	T8Ab	vehicle
	1	0.495153	0
	1	0.247437	0
	1	0.27479	0

## Sheet: Fig. 7i
	Figure 7i
	Relative TGFBR1 on Wetern blot
	Antxr1 WT		Antxr1 KO
	vehicle	T8Ab	vehicle
	1	0.711718	0.363993
	1	0.68259	0.55154
	1	0.627355	0.501442

## Sheet: Fig. 7k
	Figure 7k
		Average SMAD2/2 nuclear MFIs used in superplots
	ANTXR1:	WT	WT	WT	KO
	LS/TGFb:	-	+	+	+
	Ab:	-	N.S. IgG	T8Ab	-
		15.31	44.69	24.78	22.93
		15.21	43.59	33.56	24.88
		10.29	48.83	28.33	25.78
		10.77	49.14	29.59	25.1
				34.64	20.48
				29.34

## Sheet: Fig. 7l
	Figure 7l
		Average YAP nuclear MFIs used in superplots
	ANTXR1:	WT	WT	WT	KO
	LS/TGFb:	-	+	+	+
	Ab:	-	N.S. IgG	T8Ab	-
		8.837	55.07	29.33	14.17
		14.8	67.73	29.37	14.89
		15.62	71.21	23.79	18.07
		18.28	60.6	24.78	18.23
				24.86	16.34
				18.64

## Sheet: Fig. 7n
	Figure 7n
		Relative ANTXR1 on Wetern blot
	mCF:	WT	KO	KO	KO
	EV:	-	-	+	-
	ANTXR1:	-	-	-	+
		1	0	0	3.60865
		1	0	0	1.77252
		1	0	0	1.65793

## Sheet: Fig. 7o
	Figure 7o
		Relative TGFBR1 on Wetern blot
	mCF:	WT	KO	KO	KO
	EV:	-	-	+	-
	ANTXR1:	-	-	-	+
		1	0.448505	0.465366	1.26225
		1	0.35096	0.386841	1.50748
		1	0.599411	0.538779	1.15533

## Sheet: Fig. 7q
	Figure 7q
		Relative ANTXR1 on Wetern blot
	mCF:	WT	WT	WT	WT	WT	KO
	T8Ab1:	-	-	+	-	-	-
	T8Ab2:	-	-	-	+	-	-
	IgG:	-	-	-	-	+	-
	TGFb1:	-	+	+	+	+	+
		1	0.663821	0.196815	0.25328	0.638544	0
		1	0.869783	0.424215	0.353536	0.961501	0
		1	0.895235	0.375426	0.387068	1.25373	0

[truncated: 1 more sheets: Fig. 7r]
