# Supplementary material for: ANTXR1 blockade enhances cardiac function in preclinical models of heart failure
Source: Nat Cardiovasc Res. 2025 Oct 2;4(11):1521–38. doi: 10.1038/s44161-025-00725-y (PMC12611763; doi:10.1038/s44161-025-00725-y)
Supplement: Supplementary file 13 — Statistical source data. [file 44161_2025_725_MOESM13_ESM.xlsx]

## Sheet: Extended Data Fig. 2 
		Extended Data Figure 2 - Kaplan-Meier estimates
		Days elapsed	Vehicle	T8Ab
	1	29	1
	2	19	1
	3	32	0
	4	25	1			1: indicates animal reached study enpoint at the time indicated
	5	32	0			0: indicated censored, i.e., still alive at study end (day 42)
	6	18	1
	7	20	1
	8	18	1
	9	32	0
	10	32	0
	11	32	0
	12	30	1
	13	32	0
	14	32	0
	15	32	0
	16	32	0
	1	32		0
	2	32		0
	3	32		0
	4	32		0
	5	32		0
	6	32		0
	7	32		0
	8	32		0
	9	32		0
	10	32		0
	11	32		0
	12	30		1
	13	32		0
	14	32		0
	15	32		0
	16	32		0
	17	32		0
	18	32		0
	19	27		1
