# Supplementary material for: ANTXR1 blockade enhances cardiac function in preclinical models of heart failure
Source: Nat Cardiovasc Res. 2025 Oct 2;4(11):1521–38. doi: 10.1038/s44161-025-00725-y (PMC12611763; doi:10.1038/s44161-025-00725-y)
Supplement: Supplementary file 14 — Statistical source data. [file 44161_2025_725_MOESM14_ESM.xlsx]

## Sheet: Extended Data Fig. 3e
	Extended Data Figure 3e
	% Antxr1 positive cells from CF4
	Sham	MI-d7	MI-d14
	1.12174	7.6255	16.8883
	2.47874	12.4651	7.32487
	1.38955
	% Antxr1 positive cells from CF5
	Sham	MI-d7	MI-d14
	0.0549873	1.04382	0.219496
	0.0414852	1.58401	0.597079
	0.132338
	% Antxr1 positive cells from CF6
	Sham	MI-d7	MI-d14
	0.0219949	4.88446	5.28083
	0.0207426	5.48711	5.22444
	0.00945269
	Each scRNAseq sample was derived from two heart specimens pooled together

## Sheet: Extended Data Fig. 3f
	Extended Data Figure 3f
		% of total CF population
		Sham			MI-d7		MI-d14
	CF1-3	97.539	92.8765	96.3746	69.4732	47.7929	43.2917	31.5862
	CF4-6	2.46103	7.12349	3.62543	30.5268	52.2071	56.7083	68.4138
		Each scRNAseq sample was derived from two heart specimens pooled together
