# Supplementary material for: ANTXR1 blockade enhances cardiac function in preclinical models of heart failure
Source: Nat Cardiovasc Res. 2025 Oct 2;4(11):1521–38. doi: 10.1038/s44161-025-00725-y (PMC12611763; doi:10.1038/s44161-025-00725-y)
Supplement: Supplementary file 15 — Statistical source data. [file 44161_2025_725_MOESM15_ESM.xlsx]

## Sheet: Extended Data Fig. 4b
	Extended Data Figure 4b
	Average % Areas used in superplots
ANTXR:	WT	KO	WT	KO	WT	KO
	Sham		MI-d7		MI-d14
	0.1045	0.2018	29.17	2.367	50.89	27.18
	0.1477	0.4642	44.55	21.04	40.1	20.67
			35.27	15.75	55.27	27.11
					39.6
