# Supplementary material for: ANTXR1 blockade enhances cardiac function in preclinical models of heart failure
Source: Nat Cardiovasc Res. 2025 Oct 2;4(11):1521–38. doi: 10.1038/s44161-025-00725-y (PMC12611763; doi:10.1038/s44161-025-00725-y)
Supplement: Supplementary file 16 — Statistical source data. [file 44161_2025_725_MOESM16_ESM.xlsx]

## Sheet: Extended Data Fig. 5d
	Extended Data Figure 5d
		Perturbations in the CF1-3 and CF4&6 clusters as a % of total CF
		Saline			ATII/PE
	CF1-3	96.8779	94.9763	95.231	60.6973	57.4059	47.8653
	CF4&6	3.12207	5.02373	4.769	39.3027	42.5941	52.1347
