# Supplementary material for: ANTXR1 blockade enhances cardiac function in preclinical models of heart failure
Source: Nat Cardiovasc Res. 2025 Oct 2;4(11):1521–38. doi: 10.1038/s44161-025-00725-y (PMC12611763; doi:10.1038/s44161-025-00725-y)
Supplement: Supplementary file 17 — Statistical source data. [file 44161_2025_725_MOESM17_ESM.xlsx]

## Sheet: Extended Data Fig. 6b
	Extended Data Figure 6b
	Percent ANTXR1 positive area
	Col1a2-cre+; Antxr1+/+	Col1a2-cre+; Antxr1+/fl	Col1a2-cre+; Antxr1fl/fl
	32.351	25.875	8.241
	43.861	14.109	6.996
	36.766	28.736	8.268
	33.626	23.796	8.701
	27.136	15.929	10.211
	29.577	9.423	12.454
	43.585	13.2	14.29
		16.959	16.456
		10.514
		19.568

## Sheet: Extended Data Fig. 6d
	Extended Data Figure 6d
	Percent ANTXR1 positive area
	Col1a2-cre+; Antxr1+/+	Col1a2-cre+; Antxr1+/fl
	7.65533	4.3615
	9.298	3.69467
	8.4545	4.713
