# Supplementary material for: ANTXR1 blockade enhances cardiac function in preclinical models of heart failure
Source: Nat Cardiovasc Res. 2025 Oct 2;4(11):1521–38. doi: 10.1038/s44161-025-00725-y (PMC12611763; doi:10.1038/s44161-025-00725-y)
Supplement: Supplementary file 19 — Statistical source data. [file 44161_2025_725_MOESM19_ESM.xlsx]

## Sheet: Extended Data Fig. 7b
	Extended Data Figure 7b
	Quantification of ANTXR1 expression on Western blot
	CHO	CHO-ANTXR1
	1	124.728
	1	68.8993
	1	85.8054
	Quantification TGFBR1 expression on Western blot
	CHO	CHO-ANTXR1
	1	1.99762
	1	2.11372
	1	2.53546
	Quantification of SMAD2 expression on Western blot
	CHO	CHO-ANTXR1
	1	1.15306
	1	1.14885
	1	1.61987
	Quantification of YAP expression on Western blot
	CHO	CHO-ANTXR1
	1	4.32991
	1	5.10391
	1	2.60486
