# Supplementary material for: ANTXR1 blockade enhances cardiac function in preclinical models of heart failure
Source: Nat Cardiovasc Res. 2025 Oct 2;4(11):1521–38. doi: 10.1038/s44161-025-00725-y (PMC12611763; doi:10.1038/s44161-025-00725-y)
Supplement: Supplementary file 21 — Statistical source data. [file 44161_2025_725_MOESM21_ESM.xlsx]

## Sheet: Extended Data Fig. 8d
		Extended Data Figure 8d
		PLA dots per cells - experimental averages used for generating superplots
	IgG	+	-	-
	aANTXR1:	-	+	+
	aTGFBR1:	-	+	+
	ANTXR1:	WT	KO	WT
		4.4	4.833	70
		6	3.167	71.57
		6	4	56.2
			3.667
